# Supplementary material for: Antiparasitic Drugs against SARS-CoV-2: A Comprehensive Literature Survey
Source: Microorganisms. 2022 Jun 24;10(7):1284. doi: 10.3390/microorganisms10071284 (PMC9320270; doi:10.3390/microorganisms10071284)
Supplement: Supplementary file 1 [file microorganisms-10-01284-s001.zip]

Archive with 1 entries (1 files):
- microorganisms-1736203-supplementary.pdf
